# Supplementary material for: The Effect of COVID‐19 on Incident Diabetes in Pediatric Patients: Findings From the National COVID‐19 Cohort Collaborative (N3C)
Source: Pediatr Diabetes. 2025 Dec 5;2025:3545727. doi: 10.1155/pedi/3545727 (PMC12707300; doi:10.1155/pedi/3545727)
Supplement: Supplementary file 1 — Supporting Information Text Box 1. Description of pediatric body mass index categories. Table S1. Baseline characteristics of COVID‐19‐positive, COVID‐19‐negative, and ARI patients in the Ancestral variant era. Table S2. Baseline characteristics of COVID‐19‐positive, COVID‐19‐negative, and ARI patients in the Alpha variant era. Table S3. Baseline characteristics of COVID‐19‐positive, COVID‐19‐negative, and ARI patients in the Delta variant era. Table S4. Baseline characteristics of COVID‐19‐positive, COVID‐19‐negative, and ARI patients in the Omicron variant era. Table S5. Number at risk by viral variant for COVID‐19‐positive, COVID‐19‐negative, and ARI patients. Table S6. Number at risk by viral variant and hospitalization for COVID‐19‐positive, COVID‐19‐negative, and ARI patients. Table S7. Weighted count of censoring events by viral variant for COVID‐19‐positive, COVID‐19‐negative, and ARI patients. Table S8. Total uncensored and unweighted cases of new diabetes across all groups and proportion of cases by variant. Figure S9. Cumulative incidence of death in pediatric patients after COVID‐19 compared to COVID‐negative and ARI controls by COVID variant and time period. Figure S10. Cumulative incidence of diabetes in hospitalized and nonhospitalized pediatric patients after COVID‐19, compared to COVID‐negative and ARI controls by COVID variant and time period. Table S11. Cumulative incidence of diabetes by viral variant for COVID‐19‐positive, COVID‐19‐negative and ARI patients. [file PEDI-2025-3545727-s001.zip]

Archive with 2 entries (2 files):
- Supplementary Materials_1.docx
- Supplementary Materials_2.docx
